# Supplementary material for: A proof-of-concept study on the genomic evolution of Sars-Cov-2 in molnupiravir-treated, paxlovid-treated and drug-naïve patients
Source: Commun Biol. 2022 Dec 15;5:1376. doi: 10.1038/s42003-022-04322-8 (PMC9753865; doi:10.1038/s42003-022-04322-8)
Supplement: Supplementary file 4 — Supplementary Data 1 [file 42003_2022_4322_MOESM4_ESM.xlsx]

## Sheet: Foglio1
Treatment	ID	SARS-CoV-2 RNA (log10 copies/mL)
Paxlovid	1_0	6.45
Paxlovid	2_0	7.75
Paxlovid	3_0	7.3
Paxlovid	4_0	7.21
Paxlovid	5_0	8.52
Paxlovid	6_0	6.46
Paxlovid	7_0	6.13
Molnupiravir	8_0	6.16
Molnupiravir	9_0	7.72
Molnupiravir	10_0	7.1
Molnupiravir	11_0	7.4
Molnupiravir	12_0	7.13
Molnupiravir	13_0	7.22
Molnupiravir	14_0	5.55
Molnupiravir	15_0	6.89
Drug Naive	17_0	8.4
Drug Naive	18_0	6.32
Drug Naive	19_0	7.41
Drug Naive	20_0	7.96
Drug Naive	21_0	7.66
Paxlovid	1_2	5.75
Paxlovid	2_2	7.42
Paxlovid	3_2	3.99
Paxlovid	4_2	5.1
Paxlovid	5_2	4.15
Paxlovid	6_2	5.62
Molnupiravir	8_2	2.6
Molnupiravir	9_2	5.18
Molnupiravir	10_2	7.38
Molnupiravir	11_2	5.04
Molnupiravir	12_2	3.63
Molnupiravir	13_2	4.5
Molnupiravir	14_2	3.15
Molnupiravir	15_2	6.45
Drug Naive	18_2	5
Drug Naive	20_2	7.91
Paxlovid	1_5	5.41
Paxlovid	2_5	6.86
Paxlovid	3_5	5.36
Paxlovid	4_5	3.43
Paxlovid	5_5	3.54
Paxlovid	6_5	5.98
Paxlovid	7_5	3.58
Molnupiravir	8_5	3.22
Molnupiravir	9_5	4.29
Molnupiravir	10_5	5.17
Molnupiravir	11_5	3.56
Molnupiravir	12_5	3.7
Molnupiravir	13_5	0
Molnupiravir	14_5	0
Molnupiravir	15_5	4.8
Drug Naive	17_5	7.6
Drug Naive	18_5	3.97
Drug Naive	19_5	6.47
Drug Naive	21_5	6.24
Paxlovid	1_7	3.48
Paxlovid	2_7	4.79
Paxlovid	3_7	5.71
Paxlovid	4_7	3.48
Paxlovid	5_7	4.94
Paxlovid	6_7	5.37
Paxlovid	7_7	0
Molnupiravir	8_7	0
Molnupiravir	9_7	4.07
Molnupiravir	10_7	5.8
Molnupiravir	11_7	3.12
Molnupiravir	13_7	0
Molnupiravir	14_7	0
Molnupiravir	15_7	4.5
Drug Naive	17_7	8
Drug Naive	18_7	3.1
Drug Naive	19_7	3.4
Drug Naive	20_7	5.48
Drug Naive	21_7	6.57
