# Supplementary material for: A proof-of-concept study on the genomic evolution of Sars-Cov-2 in molnupiravir-treated, paxlovid-treated and drug-naïve patients
Source: Commun Biol. 2022 Dec 15;5:1376. doi: 10.1038/s42003-022-04322-8 (PMC9753865; doi:10.1038/s42003-022-04322-8)
Supplement: Supplementary file 5 — Supplementary Data 2 [file 42003_2022_4322_MOESM5_ESM.xlsx]

## Sheet: Source Data
Treatment	ID	Protein	Mutation_nucleotide	Synonymous/Non-Synonymous	Mutation_aminoacid	Relative abundance (%)
Paxlovid	1_2	M	G26529A	Non-Synonymous	D3N	10.36
Paxlovid	1_2	N	A28330G	Synonymous	G19G	32.5
Paxlovid	1_2	nsp14	T18429C	Synonymous	N130N	8.04
Paxlovid	1_2	nsp2	C1627T	Synonymous	L274L	35.75
Paxlovid	1_2	nsp8	G12160A	Synonymous	E23E	36.1
Paxlovid	1_2	nsp8	G12310A	Synonymous	Q73Q	21.12
Paxlovid	1_5	M	G26529A	Non-Synonymous	D3N	25.57
Paxlovid	1_5	N	A28330G	Synonymous	G19G	44.24
Paxlovid	1_5	nsp1	G491T	Non-Synonymous	A76S	6.67
Paxlovid	1_5	nsp14	T18429C	Synonymous	N130N	20.85
Paxlovid	1_5	nsp16	C21306T	Synonymous	R216R	5.98
Paxlovid	1_5	nsp2	C1627T	Synonymous	L274L	62.83
Paxlovid	1_5	nsp8	G12160A	Synonymous	E23E	66.2
Paxlovid	1_5	nsp8	G12310A	Synonymous	Q73Q	44.28
Paxlovid	1_5	S	T23018G	Non-Synonymous	F486V	6.32
Paxlovid	1_7	M	G26529A	Non-Synonymous	D3N	94.74
Paxlovid	1_7	N	A28330G	Synonymous	G19G	97.55
Paxlovid	1_7	nsp13	G17866A	Non-Synonymous	V544I	5.13
Paxlovid	1_7	nsp14	T18429C	Synonymous	N130N	96.98
Paxlovid	1_7	nsp15	G19997A	Non-Synonymous	R126K	6.23
Paxlovid	1_7	nsp16	C21306T	Synonymous	R216R	14.29
Paxlovid	1_7	nsp2	T2330A	Non-Synonymous	C509S	5
Paxlovid	1_7	nsp2	C1627T	Synonymous	L274L	98.25
Paxlovid	1_7	nsp3	T8004G	Non-Synonymous	V1762G	5.67
Paxlovid	1_7	nsp4	G8706T	Non-Synonymous	G51V	7.33
Paxlovid	1_7	nsp4	C8802T	Non-Synonymous	T83I	6.47
Paxlovid	1_7	nsp4	A10018G	Synonymous	Q488Q	8.33
Paxlovid	1_7	nsp8	C12469T	Synonymous	A126A	12.03
Paxlovid	1_7	nsp8	G12160A	Synonymous	E23E	98.61
Paxlovid	1_7	nsp8	G12310A	Synonymous	Q73Q	97.9
Paxlovid	1_7	S	T22662C	Non-Synonymous	V367A	5.13
Paxlovid	1_7	S	G23096T	Non-Synonymous	V512L	9.52
Molnupiravir	10_5	M	G26595A	Non-Synonymous	G25S	12.5
Molnupiravir	10_5	M	G26784A	Non-Synonymous	V88I	5.97
Molnupiravir	10_5	M	C26645T	Synonymous	N41N	35.19
Molnupiravir	10_5	N	G29063A	Non-Synonymous	A264T	13.81
Molnupiravir	10_5	N	C28422T	Non-Synonymous	A50V	15
Molnupiravir	10_5	N	A29016G	Non-Synonymous	K248R	7.67
Molnupiravir	10_5	N	A29499G	Non-Synonymous	Q409R	11.8
Molnupiravir	10_5	N	T29026C	Synonymous	A251A	11.26
Molnupiravir	10_5	N	C28732T	Synonymous	N153N	16.89
Molnupiravir	10_5	nsp1	C355T	Synonymous	G30G	5.7
Molnupiravir	10_5	nsp10	G13049A	Non-Synonymous	A9T	16.3
Molnupiravir	10_5	nsp13	G17749A	Non-Synonymous	A505T	9.13
Molnupiravir	10_5	nsp13	C17125T	Non-Synonymous	L297F	8.96
Molnupiravir	10_5	nsp13	C17634T	Synonymous	D466D	13.44
Molnupiravir	10_5	nsp13	C17028T	Synonymous	S264S	17.69
Molnupiravir	10_5	nsp14	C18452T	Non-Synonymous	A138V	11.18
Molnupiravir	10_5	nsp14	C18979T	Non-Synonymous	H314Y	16.54
Molnupiravir	10_5	nsp14	C19027T	Non-Synonymous	H330Y	7.68
Molnupiravir	10_5	nsp14	G18816A	Synonymous	L259L	6.44
Molnupiravir	10_5	nsp14	G18520A	Non-Synonymous	V161I	5.43
Molnupiravir	10_5	nsp15	A20187G	Synonymous	L189L	6.44
Molnupiravir	10_5	nsp16	G20940A	Synonymous	L94L	10.15
Molnupiravir	10_5	nsp2	G942A	Non-Synonymous	R46K	6.41
Molnupiravir	10_5	nsp2	G1312A	Synonymous	L169L	6.41
Molnupiravir	10_5	nsp2	G1961A	Non-Synonymous	A386T	7.67
Molnupiravir	10_5	nsp3	G5572A	Non-Synonymous	M951I	5.27
Molnupiravir	10_5	nsp3	T8004C	Non-Synonymous	V1762A	9.5
Molnupiravir	10_5	nsp3	G8137A	Synonymous	V1806V	5
Molnupiravir	10_5	nsp3	C3480T	Non-Synonymous	A254V	5.8
Molnupiravir	10_5	nsp3	C4653T	Non-Synonymous	A645V	9.48
Molnupiravir	10_5	nsp3	G6374A	Non-Synonymous	D1219N	5.37
Molnupiravir	10_5	nsp3	A4503G	Non-Synonymous	E595G	6.12
Molnupiravir	10_5	nsp3	A6436G	Non-Synonymous	I1239M	11.27
Molnupiravir	10_5	nsp3	A6281G	Non-Synonymous	N1188D	6.35
Molnupiravir	10_5	nsp3	C4575T	Non-Synonymous	T619I	16.14
Molnupiravir	10_5	nsp3	T2974C	Synonymous	A85A	20.08
Molnupiravir	10_5	nsp3	C3241T	Synonymous	D174D	8.39
Molnupiravir	10_5	nsp3	C7039T	Synonymous	G1440G	18.4
Molnupiravir	10_5	nsp3	A3319G	Synonymous	P200P	7.69
Molnupiravir	10_5	nsp3	C3775T	Synonymous	R352R	5.2
Molnupiravir	10_5	nsp3	T5803C	Synonymous	Y1028Y	20.19
Molnupiravir	10_5	nsp4	C9286T	Synonymous	N244N	7.49
Molnupiravir	10_5	ORF3a	C26119T	Non-Synonymous	H243Y	12.99
Molnupiravir	10_5	ORF8	A27927G	Non-Synonymous	T12A	10.29
Molnupiravir	10_5	S	C25321T	Synonymous	C1253C	8.93
Molnupiravir	10_5	S	C21742T	Synonymous	S60S	8
Molnupiravir	10_5	S	G23642A	Non-Synonymous	A694T	19.23
Molnupiravir	10_5	S	G24173A	Non-Synonymous	A871T	10.77
Molnupiravir	10_5	S	T23840C	Non-Synonymous	C760R	8.33
Molnupiravir	10_5	S	G22932A	Non-Synonymous	R457K	13.33
Molnupiravir	10_5	S	C22506A	Non-Synonymous	T315N	6.67
Molnupiravir	10_5	S	C22851T	Non-Synonymous	T430I	15.38
Molnupiravir	10_5	S	G24842A	Non-Synonymous	V1094I	15.91
Molnupiravir	10_5	S	G22541A	Non-Synonymous	V327I	6.35
Molnupiravir	10_5	S	C22570T	Synonymous	C336C	7.84
Molnupiravir	10_5	S	T22573C	Synonymous	P337P	7.55
Molnupiravir	10_5	RdRp	G14364A	Synonymous	L308L	5.59
Molnupiravir	10_5	RdRp	G14890A	Non-Synonymous	D484N	9.18
Molnupiravir	10_5	RdRp	G15384A	Synonymous	L648L	6.28
Molnupiravir	10_5	RdRp	C15441T	Synonymous	V667V	6.08
Molnupiravir	10_5	RdRp	C15752T	Non-Synonymous	A771V	15.51
Molnupiravir	10_5	RdRp	C15774T	Synonymous	S778S	6.2
Molnupiravir	10_7	M	C26880T	Non-Synonymous	L120F	7.41
Molnupiravir	10_7	M	G26888A	Synonymous	V122V	5.77
Molnupiravir	10_7	nsp1	C355T	Synonymous	G30G	47.58
Molnupiravir	10_7	nsp13	C16762T	Non-Synonymous	L176F	42.39
Molnupiravir	10_7	nsp13	T17209C	Synonymous	L325L	47.58
Molnupiravir	10_7	nsp14	C18452T	Non-Synonymous	A138V	52.71
Molnupiravir	10_7	nsp14	G18520A	Non-Synonymous	V161I	45.32
Molnupiravir	10_7	nsp14	G18816A	Synonymous	L259L	46.77
Molnupiravir	10_7	nsp14	T18192C	Synonymous	Y51Y	9.38
Molnupiravir	10_7	nsp15	C20436T	Synonymous	D272D	5.84
Molnupiravir	10_7	nsp15	A20187G	Synonymous	L189L	45.79
Molnupiravir	10_7	nsp15	C19716T	Synonymous	Y32Y	9.96
Molnupiravir	10_7	nsp16	T21442C	Synonymous	L262L	11.91
Molnupiravir	10_7	nsp16	G20940A	Synonymous	L94L	49.87
Molnupiravir	10_7	nsp2	G2243A	Non-Synonymous	V480I	8.03
Molnupiravir	10_7	nsp2	C1057T	Synonymous	D84D	9.29
Molnupiravir	10_7	nsp2	A1741G	Synonymous	K312K	8.09
Molnupiravir	10_7	nsp2	G1312A	Synonymous	L169L	7.45
Molnupiravir	10_7	nsp2	G1478A	Non-Synonymous	A225T	13.12
Molnupiravir	10_7	nsp2	C1869T	Non-Synonymous	A355V	49.76
Molnupiravir	10_7	nsp3	G5572A	Non-Synonymous	M951I	8.91
Molnupiravir	10_7	nsp3	T8004C	Non-Synonymous	V1762A	18.31
Molnupiravir	10_7	nsp3	G8137A	Synonymous	V1806V	7.69
Molnupiravir	10_7	nsp3	G3155A	Non-Synonymous	A146T	50.66
Molnupiravir	10_7	nsp3	C8016T	Non-Synonymous	A1766V	6.01
Molnupiravir	10_7	nsp3	G4523A	Non-Synonymous	A602T	12.81
Molnupiravir	10_7	nsp3	C6828T	Non-Synonymous	S1370F	9.39
Molnupiravir	10_7	nsp3	C5892T	Non-Synonymous	T1058I	12.37
Molnupiravir	10_7	nsp3	C5544T	Non-Synonymous	T942I	43.24
Molnupiravir	10_7	nsp3	G7751A	Non-Synonymous	V1678M	7.79
Molnupiravir	10_7	nsp3	C6385T	Synonymous	A1222A	6.31
Molnupiravir	10_7	nsp3	C5944T	Synonymous	D1075D	44.51
Molnupiravir	10_7	nsp3	C3811T	Synonymous	L364L	8.83
Molnupiravir	10_7	nsp3	C4901T	Synonymous	L728L	25.34
Molnupiravir	10_7	nsp3	G6742A	Synonymous	R1341R	7.52
Molnupiravir	10_7	nsp3	C7321T	Synonymous	S1534S	10.64
Molnupiravir	10_7	nsp3	T4744C	Synonymous	S675S	5.04
Molnupiravir	10_7	nsp3	C7006T	Synonymous	T1429T	45.11
Molnupiravir	10_7	nsp3	C5758T	Synonymous	Y1013Y	18.06
Molnupiravir	10_7	nsp4	C9286T	Synonymous	N244N	8.91
Molnupiravir	10_7	nsp4	A9138G	Non-Synonymous	D195G	7.21
Molnupiravir	10_7	nsp4	G8868A	Non-Synonymous	G105D	11.95
Molnupiravir	10_7	nsp4	G9251A	Non-Synonymous	V233I	48.48
Molnupiravir	10_7	nsp4	T8731C	Synonymous	S59S	8.42
Molnupiravir	10_7	nsp5	G10265A	Non-Synonymous	G71S	47.6
Molnupiravir	10_7	nsp6	G11516A	Non-Synonymous	V182I	11.64
Molnupiravir	10_7	nsp7	C12003T	Non-Synonymous	S54L	5.04
Molnupiravir	10_7	nsp7	C11956T	Synonymous	D38D	5.34
Molnupiravir	10_7	ORF10	T29604C	Non-Synonymous	L16P	8
Molnupiravir	10_7	ORF10	C29627T	Non-Synonymous	R24C	11.88
Molnupiravir	10_7	ORF10	G29651A	Non-Synonymous	V32I	9.9
Molnupiravir	10_7	ORF3a	T25519C	Non-Synonymous	F43L	8.63
Molnupiravir	10_7	ORF3a	C25961T	Non-Synonymous	T190I	5.36
Molnupiravir	10_7	ORF3a	A25758G	Synonymous	R122R	10.13
Molnupiravir	10_7	ORF6	T27265C	Non-Synonymous	F22L	5.48
Molnupiravir	10_7	ORF7a	G27439A	Non-Synonymous	E16K	7.21
Molnupiravir	10_7	ORF7b	G27816A	Non-Synonymous	V21I	10.4
Molnupiravir	10_7	ORF8	A27927G	Non-Synonymous	T12A	55.75
Molnupiravir	10_7	S	C25321T	Synonymous	C1253C	57.28
Molnupiravir	10_7	S	C21742T	Synonymous	S60S	59.09
Molnupiravir	10_7	S	G23624A	Non-Synonymous	A688T	8.7
Molnupiravir	10_7	S	G22154A	Non-Synonymous	D198N	7.82
Molnupiravir	10_7	S	T22926C	Non-Synonymous	L455S	63.64
Molnupiravir	10_7	S	A21782G	Non-Synonymous	N74D	7.62
Molnupiravir	10_7	S	G24293A	Non-Synonymous	V911I	10.92
Molnupiravir	10_7	S	C23809T	Synonymous	C749C	8.82
Molnupiravir	10_7	S	C21682T	Synonymous	D40D	5.39
Molnupiravir	10_7	S	C22006T	Synonymous	N148N	9.42
Molnupiravir	10_7	RdRp	G14140A	Non-Synonymous	V234I	10.12
Molnupiravir	10_7	RdRp	G14559A	Synonymous	V373V	7.76
Molnupiravir	10_7	RdRp	C14790T	Synonymous	I450I	48.92
Molnupiravir	10_7	RdRp	G15384A	Synonymous	L648L	44.31
Molnupiravir	10_7	RdRp	G16153A	Non-Synonymous	V905I	9.05
Molnupiravir	11_2	M	A26584G	Non-Synonymous	N21S	6.78
Molnupiravir	11_2	N	G28576A	Non-Synonymous	M101I	25.82
Molnupiravir	11_2	N	T28334C	Non-Synonymous	S21P	5.7
Molnupiravir	11_2	N	C29218T	Synonymous	F315F	13.44
Molnupiravir	11_2	nsp1	C664T	Synonymous	G133G	5.09
Molnupiravir	11_2	nsp13	C17696T	Non-Synonymous	A487V	6.11
Molnupiravir	11_2	nsp14	G18320A	Non-Synonymous	C94Y	7.72
Molnupiravir	11_2	nsp15	G19824A	Synonymous	E68E	5.42
Molnupiravir	11_2	nsp16	C21020T	Non-Synonymous	A121V	40.45
Molnupiravir	11_2	nsp16	G21425A	Non-Synonymous	G256D	5.4
Molnupiravir	11_2	nsp16	G21538A	Non-Synonymous	V294I	42.46
Molnupiravir	11_2	nsp16	T20967C	Synonymous	F103F	25.56
Molnupiravir	11_2	nsp2	G1940A	Non-Synonymous	V379M	5.2
Molnupiravir	11_2	nsp3	G8111A	Non-Synonymous	A1798T	19.95
Molnupiravir	11_2	nsp3	A3933G	Non-Synonymous	E405G	5.26
Molnupiravir	11_2	nsp3	G3549A	Non-Synonymous	G277E	5.35
Molnupiravir	11_2	nsp3	C4565T	Non-Synonymous	L616F	5.71
Molnupiravir	11_2	nsp3	C4499T	Non-Synonymous	Q594*	14.29
Molnupiravir	11_2	nsp3	G6831A	Non-Synonymous	R1371K	48.83
Molnupiravir	11_2	nsp3	C6471T	Non-Synonymous	T1251I	5.21
Molnupiravir	11_2	nsp3	G3971A	Non-Synonymous	V418I	7.41
Molnupiravir	11_2	nsp3	G5012A	Non-Synonymous	V765I	6.32
Molnupiravir	11_2	nsp4	G9974A	Non-Synonymous	A474T	9.33
Molnupiravir	11_2	nsp4	G8612A	Non-Synonymous	V20I	10.28
Molnupiravir	11_2	nsp5	G10427A	Non-Synonymous	V125I	5.34
Molnupiravir	11_2	nsp6	A11315G	Non-Synonymous	M115V	14.63
Molnupiravir	11_2	nsp7	T12010C	Synonymous	L56L	7.43
Molnupiravir	11_2	nsp8	C12165T	Non-Synonymous	A25V	5.28
Molnupiravir	11_2	nsp9	C12789T	Non-Synonymous	T35I	14.91
Molnupiravir	11_2	ORF3a	A25746G	Non-Synonymous	I118M	6.72
Molnupiravir	11_2	S	G24800A	Non-Synonymous	A1080T	6.16
Molnupiravir	11_2	S	G23465A	Non-Synonymous	V635I	47.72
Molnupiravir	11_2	S	G24199A	Synonymous	A879A	36.8
Molnupiravir	11_2	RdRp	G13604A	Non-Synonymous	R55H	5.29
Molnupiravir	11_5	E	A26403C	Non-Synonymous	K53N	5
Molnupiravir	11_5	E	C26405A	Non-Synonymous	P54H	10.53
Molnupiravir	11_5	M	A26664C	Non-Synonymous	I48L	10.71
Molnupiravir	11_5	M	G26690A	Synonymous	L56L	32
Molnupiravir	11_5	N	C28695T	Non-Synonymous	T141I	41.19
Molnupiravir	11_5	N	C28969T	Synonymous	S232S	7.39
Molnupiravir	11_5	nsp1	T670A	Non-Synonymous	S135R	52.84
Molnupiravir	11_5	nsp1	C715T	Synonymous	G150G	30.36
Molnupiravir	11_5	nsp1	T562C	Synonymous	R99R	19.67
Molnupiravir	11_5	nsp13	G16987A	Non-Synonymous	G251S	22.23
Molnupiravir	11_5	nsp13	C17104T	Non-Synonymous	H290Y	6.2
Molnupiravir	11_5	nsp13	G16754A	Non-Synonymous	R173K	16.04
Molnupiravir	11_5	nsp13	G16861A	Non-Synonymous	V209I	24.05
Molnupiravir	11_5	nsp14	A18565G	Non-Synonymous	N176D	20.14
Molnupiravir	11_5	nsp14	C18247T	Non-Synonymous	P70S	8.25
Molnupiravir	11_5	nsp2	G1976A	Non-Synonymous	D391N	42.83
Molnupiravir	11_5	nsp2	C1238T	Non-Synonymous	H145Y	49.68
Molnupiravir	11_5	nsp2	C2504T	Non-Synonymous	L567F	9.9
Molnupiravir	11_5	nsp2	G2288A	Non-Synonymous	V495I	20.27
Molnupiravir	11_5	nsp2	G1258A	Non-Synonymous	W151*	12.34
Molnupiravir	11_5	nsp2	T1532C	Non-Synonymous	W243R	10.36
Molnupiravir	11_5	nsp2	T1576C	Synonymous	G257G	16.67
Molnupiravir	11_5	nsp2	G2035A	Synonymous	L410L	13.89
Molnupiravir	11_5	nsp2	A1879G	Synonymous	S358S	5.62
Molnupiravir	11_5	nsp2	G2095A	Synonymous	S430S	8.96
Molnupiravir	11_5	nsp2	C2325T	Non-Synonymous	A507V	6.55
Molnupiravir	11_5	nsp3	G8171A	Non-Synonymous	A1818T	42.96
Molnupiravir	11_5	nsp3	T8345C	Non-Synonymous	C1876R	7.83
Molnupiravir	11_5	nsp3	G7739A	Non-Synonymous	D1674N	5.08
Molnupiravir	11_5	nsp3	C5009T	Non-Synonymous	Q764*	12.47
Molnupiravir	11_5	nsp3	G8349A	Non-Synonymous	S1877N	7.83
Molnupiravir	11_5	nsp3	T5818C	Synonymous	A1033A	6.68
Molnupiravir	11_5	nsp4	C8960T	Non-Synonymous	P136S	33.46
Molnupiravir	11_5	nsp4	C8892T	Non-Synonymous	T113I	32.88
Molnupiravir	11_5	nsp5	C10376T	Non-Synonymous	P108S	14.51
Molnupiravir	11_5	nsp5	G10354A	Synonymous	K100K	15.17
Molnupiravir	11_5	nsp7	G11999A	Non-Synonymous	V53I	8.4
Molnupiravir	11_5	nsp8	G12143A	Non-Synonymous	A18T	10.09
Molnupiravir	11_5	ORF3a	G25855A	Non-Synonymous	D155N	18.25
Molnupiravir	11_5	ORF3a	G25447T	Non-Synonymous	E19*	6.5
Molnupiravir	11_5	ORF3a	A25864G	Non-Synonymous	I158V	23.77
Molnupiravir	11_5	S	C24609T	Non-Synonymous	A1016V	7.13
Molnupiravir	11_5	S	G25269A	Non-Synonymous	C1236Y	8.6
Molnupiravir	11_5	S	G25302A	Non-Synonymous	C1247Y	7.78
Molnupiravir	11_5	S	G25305A	Non-Synonymous	C1248Y	13.34
Molnupiravir	11_5	S	G25334A	Non-Synonymous	E1258K	22.51
Molnupiravir	11_5	S	T24687C	Non-Synonymous	F1042S	18.38
Molnupiravir	11_5	S	G24738A	Non-Synonymous	G1059D	8.63
Molnupiravir	11_5	S	G22332A	Non-Synonymous	G257D	16.9
Molnupiravir	11_5	S	C22295T	Non-Synonymous	H245Y	17.27
Molnupiravir	11_5	S	C23435T	Non-Synonymous	H625Y	14.22
Molnupiravir	11_5	S	A24452G	Non-Synonymous	K964E	46.78
Molnupiravir	11_5	S	G25278A	Non-Synonymous	S1239N	29.95
Molnupiravir	11_5	S	C24579T	Non-Synonymous	T1006I	29.24
Molnupiravir	11_5	S	C23475T	Non-Synonymous	T638I	14.15
Molnupiravir	11_5	S	C23934T	Non-Synonymous	T791I	39.9
Molnupiravir	11_5	S	G25183A	Synonymous	E1207E	12.47
Molnupiravir	11_5	S	C23248T	Synonymous	F562F	32.12
Molnupiravir	11_5	S	A23173G	Synonymous	K537K	67.02
Molnupiravir	11_5	S	T22054C	Synonymous	N164N	9.3
Molnupiravir	11_5	S	C21805T	Synonymous	N81N	22.92
Molnupiravir	11_5	RdRp	G13604A	Non-Synonymous	R55H	14.29
Molnupiravir	11_5	RdRp	C13671G	Non-Synonymous	F77L	9.52
Molnupiravir	11_5	RdRp	C14230T	Non-Synonymous	P264S	9.27
Molnupiravir	11_5	RdRp	G14785A	Non-Synonymous	A449T	10.65
Molnupiravir	11_5	RdRp	C15089T	Non-Synonymous	A550V	8.92
Molnupiravir	11_5	RdRp	C15364T	Non-Synonymous	H642Y	5.26
Molnupiravir	11_5	RdRp	C15540T	Synonymous	V700V	7.69
Molnupiravir	11_7	nsp15	G19849A	Non-Synonymous	V77M	8.33
Molnupiravir	11_7	nsp3	A6679G	Non-Synonymous	I1320M	16.9
Molnupiravir	11_7	nsp4	C8715T	Non-Synonymous	T54I	19.57
Molnupiravir	11_7	nsp4	T9884C	Non-Synonymous	Y444H	5.88
Molnupiravir	11_7	nsp4	A10024T	Synonymous	P490P	5.88
Molnupiravir	11_7	ORF3a	C25710T	Synonymous	L106L	32.84
Molnupiravir	11_7	ORF6	G27204A	Non-Synonymous	M1I	8.51
Molnupiravir	11_7	ORF7a	G27459T	Non-Synonymous	E22D	5.88
Molnupiravir	11_7	S	T23703C	Non-Synonymous	I714T	7.84
Molnupiravir	11_7	S	C23422T	Synonymous	V620V	70.66
Molnupiravir	11_7	RdRp	T13669G	Non-Synonymous	F77V	6.06
Molnupiravir	12_0	nsp3	C4628G	Non-Synonymous	H637D	5.97
Molnupiravir	12_2	N	C29247T	Non-Synonymous	T325I	40.84
Molnupiravir	12_2	N	C28498T	Synonymous	N75N	17.17
Molnupiravir	12_2	nsp1	C527T	Synonymous	L88L	28.72
Molnupiravir	12_2	nsp14	C18511A	Non-Synonymous	P158T	35.96
Molnupiravir	12_2	nsp14	C18647T	Non-Synonymous	P203L	23.69
Molnupiravir	12_2	nsp14	C18981T	Synonymous	H314H	40
Molnupiravir	12_2	nsp16	C20978T	Non-Synonymous	A107V	11.2
Molnupiravir	12_2	nsp2	G2258A	Non-Synonymous	V485I	42.88
Molnupiravir	12_2	nsp2	G942A	Non-Synonymous	R46K	35.18
Molnupiravir	12_2	nsp3	C3168T	Non-Synonymous	A150V	52.24
Molnupiravir	12_2	nsp3	C4719T	Non-Synonymous	A667V	9.6
Molnupiravir	12_2	nsp3	G3470T	Non-Synonymous	G251*	18.55
Molnupiravir	12_2	nsp3	A7448G	Non-Synonymous	K1577E	14.89
Molnupiravir	12_2	nsp3	T4941C	Non-Synonymous	L741P	5.99
Molnupiravir	12_2	nsp3	T3783G	Non-Synonymous	V355G	6.38
Molnupiravir	12_2	nsp3	C4891T	Synonymous	T724T	9.34
Molnupiravir	12_2	nsp4	C9693T	Non-Synonymous	A380V	14.63
Molnupiravir	12_2	nsp4	C9712T	Synonymous	S386S	13.54
Molnupiravir	12_2	nsp7	G11926A	Synonymous	L28L	12.56
Molnupiravir	12_2	nsp9	G12721A	Non-Synonymous	M12I	27.89
Molnupiravir	12_2	ORF6	C27335T	Non-Synonymous	T45I	18.03
Molnupiravir	12_2	S	G24219A	Non-Synonymous	W886*	19.63
Molnupiravir	12_2	RdRp	C14937T	Synonymous	D499D	7.22
Molnupiravir	12_2	RdRp	T15443A	Non-Synonymous	M668K	8.89
Molnupiravir	12_5	E	C26250T	Synonymous	Y2Y	5.67
Molnupiravir	12_5	N	C28905T	Non-Synonymous	A211V	5.57
Molnupiravir	12_5	N	C29028T	Non-Synonymous	A252V	6.69
Molnupiravir	12_5	N	G28423A	Synonymous	A50A	6.52
Molnupiravir	12_5	N	G28621A	Synonymous	G116G	5.91
Molnupiravir	12_5	N	C28744T	Synonymous	I157I	6.44
Molnupiravir	12_5	N	G28942A	Synonymous	L223L	5.51
Molnupiravir	12_5	N	C28801T	Synonymous	S176S	5.01
Molnupiravir	12_5	nsp1	G677A	Non-Synonymous	A138T	25.61
Molnupiravir	12_5	nsp1	G767A	Non-Synonymous	G168S	13.93
Molnupiravir	12_5	nsp1	A651G	Non-Synonymous	K129R	13.81
Molnupiravir	12_5	nsp1	G351A	Non-Synonymous	R29H	15.57
Molnupiravir	12_5	nsp10	A13363G	Synonymous	K113K	10.1
Molnupiravir	12_5	nsp10	G13249A	Synonymous	L75L	11.3
Molnupiravir	12_5	nsp13	G17800A	Non-Synonymous	A522T	28.89
Molnupiravir	12_5	nsp13	G16738A	Non-Synonymous	E168K	5.69
Molnupiravir	12_5	nsp13	G16397A	Non-Synonymous	G54D	5.58
Molnupiravir	12_5	nsp13	C17135T	Non-Synonymous	P300L	11.11
Molnupiravir	12_5	nsp13	G17252A	Non-Synonymous	R339H	5.35
Molnupiravir	12_5	nsp13	C17336T	Non-Synonymous	T367I	6.09
Molnupiravir	12_5	nsp13	C17678T	Non-Synonymous	T481M	5.74
Molnupiravir	12_5	nsp13	C16523T	Non-Synonymous	T96I	16.16
Molnupiravir	12_5	nsp13	G17509A	Non-Synonymous	V425M	7.74
Molnupiravir	12_5	nsp13	T17175C	Synonymous	A313A	6.52
Molnupiravir	12_5	nsp13	C17649T	Synonymous	C471C	6.83
Molnupiravir	12_5	nsp13	C17550T	Synonymous	L438L	6.48
Molnupiravir	12_5	nsp13	T17619C	Synonymous	L461L	14.02
Molnupiravir	12_5	nsp13	T16896C	Synonymous	N220N	5.16
Molnupiravir	12_5	nsp13	C17028T	Synonymous	S264S	6.19
Molnupiravir	12_5	nsp14	G19528A	Non-Synonymous	A497T	15.83
Molnupiravir	12_5	nsp14	C19027T	Non-Synonymous	H330Y	7.71
Molnupiravir	12_5	nsp14	A19040G	Non-Synonymous	N334S	6.69
Molnupiravir	12_5	nsp14	G18769A	Non-Synonymous	V244I	11.6
Molnupiravir	12_5	nsp14	T18966C	Synonymous	C309C	7.22
Molnupiravir	12_5	nsp14	C18705T	Synonymous	D222D	14.24
Molnupiravir	12_5	nsp14	C19386T	Synonymous	D449D	12.1
Molnupiravir	12_5	nsp14	C18981T	Synonymous	H314H	23.76
Molnupiravir	12_5	nsp14	C19320T	Synonymous	H427H	8.82
Molnupiravir	12_5	nsp14	T18771C	Synonymous	V244V	10.94
Molnupiravir	12_5	nsp15	G19918A	Non-Synonymous	G100S	8.19
Molnupiravir	12_5	nsp15	A20245G	Non-Synonymous	M209V	7.82
Molnupiravir	12_5	nsp15	C20474T	Non-Synonymous	T285I	6.54
Molnupiravir	12_5	nsp15	G20572A	Non-Synonymous	V318I	13.44
Molnupiravir	12_5	nsp15	T20337C	Synonymous	D239D	16.07
Molnupiravir	12_5	nsp15	A20418G	Synonymous	E266E	11.83
Molnupiravir	12_5	nsp15	T20367C	Synonymous	H249H	15.98
Molnupiravir	12_5	nsp16	C20669T	Non-Synonymous	A4V	6.9
Molnupiravir	12_5	nsp16	A21136G	Non-Synonymous	K160E	11.65
Molnupiravir	12_5	nsp16	T21529C	Non-Synonymous	S291P	32.71
Molnupiravir	12_5	nsp16	C21516T	Synonymous	N286N	24.12
Molnupiravir	12_5	nsp16	C21306T	Synonymous	R216R	20.08
Molnupiravir	12_5	nsp16	A20832T	Synonymous	T58T	11.08
Molnupiravir	12_5	nsp2	C981T	Non-Synonymous	A59V	19.86
Molnupiravir	12_5	nsp2	A1677G	Non-Synonymous	E291G	8.23
Molnupiravir	12_5	nsp2	A1137G	Non-Synonymous	K111R	5.02
Molnupiravir	12_5	nsp2	A1817G	Non-Synonymous	K338E	10.94
Molnupiravir	12_5	nsp2	C1376T	Non-Synonymous	P191S	9.14
Molnupiravir	12_5	nsp2	C1541T	Non-Synonymous	R246C	5.61
Molnupiravir	12_5	nsp2	G960A	Non-Synonymous	R52H	11.93
Molnupiravir	12_5	nsp2	C2433T	Non-Synonymous	S543F	6.28
Molnupiravir	12_5	nsp2	C1263T	Non-Synonymous	T153M	18.13
Molnupiravir	12_5	nsp2	C1968T	Non-Synonymous	T388I	7.2
Molnupiravir	12_5	nsp2	G1892A	Non-Synonymous	V363I	5.55
Molnupiravir	12_5	nsp2	C2197T	Synonymous	D464D	14.8
Molnupiravir	12_5	nsp2	C1762T	Synonymous	F319F	5.96
Molnupiravir	12_5	nsp2	T1690C	Synonymous	I295I	6.18
Molnupiravir	12_5	nsp2	T2378C	Synonymous	L525L	6.09
Molnupiravir	12_5	nsp2	C882T	Non-Synonymous	A26V	13.4
Molnupiravir	12_5	nsp2	C1869T	Non-Synonymous	A355V	5.45
Molnupiravir	12_5	nsp3	G6554A	Non-Synonymous	A1279T	8
Molnupiravir	12_5	nsp3	C7101T	Non-Synonymous	A1461V	5.53
Molnupiravir	12_5	nsp3	C7518T	Non-Synonymous	A1600V	18.13
Molnupiravir	12_5	nsp3	G2891A	Non-Synonymous	A58T	5.48
Molnupiravir	12_5	nsp3	G5418A	Non-Synonymous	C900Y	7.25
Molnupiravir	12_5	nsp3	G5435A	Non-Synonymous	E906K	7.36
Molnupiravir	12_5	nsp3	A5829G	Non-Synonymous	K1037R	7.48
Molnupiravir	12_5	nsp3	C5822T	Non-Synonymous	L1035F	8.18
Molnupiravir	12_5	nsp3	C3045T	Non-Synonymous	P109L	7.69
Molnupiravir	12_5	nsp3	C8078T	Non-Synonymous	P1787S	10.7
Molnupiravir	12_5	nsp3	C4754T	Non-Synonymous	P679S	7.52
Molnupiravir	12_5	nsp3	C3188T	Non-Synonymous	Q157*	12.32
Molnupiravir	12_5	nsp3	A7986G	Non-Synonymous	Q1756R	6.57
Molnupiravir	12_5	nsp3	T7046C	Non-Synonymous	S1443P	6.54
Molnupiravir	12_5	nsp3	G2778A	Non-Synonymous	S20N	10.92
Molnupiravir	12_5	nsp3	T4823C	Non-Synonymous	S702P	9.73
Molnupiravir	12_5	nsp3	C6543T	Non-Synonymous	T1275I	6.92
Molnupiravir	12_5	nsp3	C7521T	Non-Synonymous	T1601I	8.24
Molnupiravir	12_5	nsp3	C2976T	Non-Synonymous	T86I	12.01
Molnupiravir	12_5	nsp3	G8522A	Non-Synonymous	V1935I	13.81
Molnupiravir	12_5	nsp3	G8525A	Non-Synonymous	V1936I	10.13
Molnupiravir	12_5	nsp3	T4871C	Non-Synonymous	Y718H	9.66
Molnupiravir	12_5	nsp3	T7789C	Synonymous	A1690A	5.63
Molnupiravir	12_5	nsp3	G3892A	Synonymous	E391E	14.63
Molnupiravir	12_5	nsp3	C4189T	Synonymous	G490G	14.74
Molnupiravir	12_5	nsp3	G2914A	Synonymous	L65L	6.3
Molnupiravir	12_5	nsp3	G4255A	Synonymous	P512P	11.89
Molnupiravir	12_5	nsp3	A7411G	Synonymous	R1564R	7.4
Molnupiravir	12_5	nsp3	A4297G	Synonymous	T526T	16.96
Molnupiravir	12_5	nsp3	C3382T	Synonymous	Y221Y	12.28
Molnupiravir	12_5	nsp4	G8768A	Non-Synonymous	D72N	18.34
Molnupiravir	12_5	nsp4	C8921T	Non-Synonymous	P123S	14.52
Molnupiravir	12_5	nsp4	C8982T	Non-Synonymous	T143I	14.62
Molnupiravir	12_5	nsp4	G9584A	Non-Synonymous	V344I	8.7
Molnupiravir	12_5	nsp4	A8728G	Synonymous	A58A	18.45
Molnupiravir	12_5	nsp4	A9760G	Synonymous	V402V	9.74
Molnupiravir	12_5	nsp4	C8692T	Synonymous	Y46Y	13.29
Molnupiravir	12_5	nsp5	G10193A	Non-Synonymous	E47K	6.95
Molnupiravir	12_5	nsp5	C10347T	Non-Synonymous	T98I	8.56
Molnupiravir	12_5	nsp5	C10456T	Synonymous	F134F	7.91
Molnupiravir	12_5	nsp6	A11770G	Non-Synonymous	I266M	7
Molnupiravir	12_5	nsp6	C11394T	Non-Synonymous	T141I	7.89
Molnupiravir	12_5	nsp6	G11837A	Non-Synonymous	V289I	6.8
Molnupiravir	12_5	nsp6	G11179A	Synonymous	L69L	16.26
Molnupiravir	12_5	nsp6	T11422C	Synonymous	Y150Y	9.46
Molnupiravir	12_5	nsp7	A12060G	Non-Synonymous	E73G	6.6
Molnupiravir	12_5	nsp7	A11862G	Non-Synonymous	K7R	6.85
Molnupiravir	12_5	nsp7	G12070A	Synonymous	L76L	5.43
Molnupiravir	12_5	nsp8	C12357T	Non-Synonymous	T89I	5.49
Molnupiravir	12_5	nsp8	G12301A	Non-Synonymous	M70I	7.8
Molnupiravir	12_5	nsp8	G12550A	Synonymous	L153L	6.78
Molnupiravir	12_5	nsp9	C12921T	Non-Synonymous	T79I	16.93
Molnupiravir	12_5	nsp9	C13009T	Synonymous	A108A	15.12
Molnupiravir	12_5	nsp9	G12943A	Synonymous	K86K	18.15
Molnupiravir	12_5	nsp9	G12892A	Synonymous	L69L	12.37
Molnupiravir	12_5	ORF3a	G26107A	Non-Synonymous	E239K	8.67
Molnupiravir	12_5	ORF3a	G25952A	Non-Synonymous	G187D	20.98
Molnupiravir	12_5	ORF3a	C26177T	Non-Synonymous	P262L	6.12
Molnupiravir	12_5	ORF3a	C26150T	Non-Synonymous	S253F	6.99
Molnupiravir	12_5	ORF3a	C26135T	Non-Synonymous	T248I	7.72
Molnupiravir	12_5	ORF7a	G27598A	Non-Synonymous	D69N	6.52
Molnupiravir	12_5	ORF7a	T27407C	Non-Synonymous	L5P	7.18
Molnupiravir	12_5	ORF8	G28212A	Non-Synonymous	D107N	5.75
Molnupiravir	12_5	S	G24770A	Non-Synonymous	A1070T	20.82
Molnupiravir	12_5	S	G24794A	Non-Synonymous	A1078T	5.38
Molnupiravir	12_5	S	C24048T	Non-Synonymous	A829V	34.53
Molnupiravir	12_5	S	C24333T	Non-Synonymous	A924V	6.21
Molnupiravir	12_5	S	A22320G	Non-Synonymous	D253G	12.84
Molnupiravir	12_5	S	G23549A	Non-Synonymous	D663N	44.47
Molnupiravir	12_5	S	G25074A	Non-Synonymous	G1171D	10.37
Molnupiravir	12_5	S	G24056A	Non-Synonymous	G832S	31.19
Molnupiravir	12_5	S	C24575T	Non-Synonymous	Q1005*	9.44
Molnupiravir	12_5	S	C22329T	Non-Synonymous	S256L	13.14
Molnupiravir	12_5	S	C21741T	Non-Synonymous	S60F	10.15
Molnupiravir	12_5	S	A23729G	Non-Synonymous	T723A	8
Molnupiravir	12_5	S	G24926A	Non-Synonymous	V1122M	21.53
Molnupiravir	12_5	S	G25052A	Non-Synonymous	V1164I	17.58
Molnupiravir	12_5	S	G22073A	Non-Synonymous	V171I	6.47
Molnupiravir	12_5	S	G21668A	Non-Synonymous	V36I	12.05
Molnupiravir	12_5	S	G24521A	Non-Synonymous	V987I	6.38
Molnupiravir	12_5	S	C21727T	Synonymous	F55F	15.53
Molnupiravir	12_5	S	G22249A	Synonymous	L229L	8.37
Molnupiravir	12_5	S	C22264T	Synonymous	N234N	12.64
Molnupiravir	12_5	S	C24442T	Synonymous	N960N	8.81
Molnupiravir	12_5	S	T23245C	Synonymous	P561P	7.58
Molnupiravir	12_5	S	A23746G	Synonymous	P728P	24
Molnupiravir	12_5	S	G24883A	Synonymous	R1107R	16.2
Molnupiravir	12_5	S	T25090C	Synonymous	V1176V	24.73
Molnupiravir	12_5	RdRp	G13505A	Non-Synonymous	C22Y	14.65
Molnupiravir	12_5	RdRp	G13793A	Non-Synonymous	R118H	14.99
Molnupiravir	12_5	RdRp	C13923T	Synonymous	D161D	12.38
Molnupiravir	12_5	RdRp	C13989T	Synonymous	R183R	8.67
Molnupiravir	12_5	RdRp	T13997C	Non-Synonymous	L186S	11.11
Molnupiravir	12_5	RdRp	C14011T	Non-Synonymous	Q191*	6.18
Molnupiravir	12_5	RdRp	C14085T	Synonymous	N215N	7.81
Molnupiravir	12_5	RdRp	C14372T	Non-Synonymous	A311V	8.43
Molnupiravir	12_5	RdRp	G14575A	Non-Synonymous	A379T	9.51
Molnupiravir	12_5	RdRp	C14688T	Synonymous	N416N	5.01
Molnupiravir	12_5	RdRp	C15053T	Non-Synonymous	T538I	8.49
Molnupiravir	12_5	RdRp	G15265A	Non-Synonymous	V609I	6.54
Molnupiravir	12_5	RdRp	C15324T	Synonymous	N628N	8.43
Molnupiravir	12_5	RdRp	A15489G	Synonymous	G683G	9.52
Molnupiravir	12_5	RdRp	C15495A	Synonymous	A685A	9.76
Molnupiravir	12_5	RdRp	C15542A	Non-Synonymous	T701K	11.76
Molnupiravir	12_5	RdRp	C15559T	Non-Synonymous	L707F	9.15
Molnupiravir	12_5	RdRp	G16207A	Non-Synonymous	A923T	5.3
Molnupiravir	13_2	E	A26334G	Synonymous	T30T	9.78
Molnupiravir	13_2	N	C28388T	Non-Synonymous	Q39*	8.29
Molnupiravir	13_2	nsp1	C449T	Non-Synonymous	P62S	6.16
Molnupiravir	13_2	nsp13	G16390A	Non-Synonymous	A52T	10.2
Molnupiravir	13_2	nsp14	G19199A	Non-Synonymous	C387Y	5.26
Molnupiravir	13_2	nsp15	G19858A	Non-Synonymous	A80T	5.51
Molnupiravir	13_2	nsp15	G20332A	Non-Synonymous	G238R	11.4
Molnupiravir	13_2	nsp16	A21383G	Non-Synonymous	Y242C	7.66
Molnupiravir	13_2	nsp3	G5294A	Non-Synonymous	A859T	12.46
Molnupiravir	13_2	nsp3	G3878A	Non-Synonymous	E387K	5.92
Molnupiravir	13_2	nsp3	C3233T	Non-Synonymous	Q172*	6.41
Molnupiravir	13_2	nsp3	T7714C	Synonymous	P1665P	5.2
Molnupiravir	13_2	nsp3	T3862A	Synonymous	V381V	5
Molnupiravir	13_2	nsp4	C9360T	Non-Synonymous	T269I	6.41
Molnupiravir	13_2	nsp4	C9549T	Non-Synonymous	T332I	7.75
Molnupiravir	13_2	nsp5	G10850A	Non-Synonymous	A266T	17.84
Molnupiravir	13_2	nsp9	C12756T	Non-Synonymous	T24I	10.84
Molnupiravir	13_2	nsp9	G12832A	Synonymous	Q49Q	10.01
Molnupiravir	13_2	ORF3a	G25838A	Non-Synonymous	W149*	5.27
Molnupiravir	13_2	ORF6	C27219T	Synonymous	D6D	11.15
Molnupiravir	13_2	ORF7a	G27430A	Non-Synonymous	A13T	5.03
Molnupiravir	13_2	S	C23940T	Non-Synonymous	P793L	36.48
Molnupiravir	13_2	S	T25036C	Synonymous	N1158N	6.66
Molnupiravir	13_2	RdRp	G14656A	Non-Synonymous	A406T	5.08
Molnupiravir	13_2	RdRp	G14678A	Non-Synonymous	G413D	6.81
Molnupiravir	14_0	nsp1	G295T	Non-Synonymous	E10D	8.33
Molnupiravir	14_0	RdRp	T14910C	Synonymous	A490A	26.82
Molnupiravir	14_0	ORF3a	C25721T	Non-Synonymous	A110V	6.88
Molnupiravir	14_0	ORF3a	C25961A	Non-Synonymous	T190N	50.66
Molnupiravir	14_0	M	C276571T	Non-Synonymous	L17F	36.84
Molnupiravir	14_0	M	T26887C	Non-Synonymous	V122A	7.27
Molnupiravir	14_2	N	G28326T	Non-Synonymous	G18V	13.52
Molnupiravir	14_2	N	C28724T	Non-Synonymous	P151S	44.97
Molnupiravir	14_2	N	A29413G	Synonymous	Q380Q	60.8
Molnupiravir	14_2	nsp1	G659A	Non-Synonymous	G132S	20.97
Molnupiravir	14_2	nsp1	C710T	Non-Synonymous	L149F	23.93
Molnupiravir	14_2	nsp13	A17969T	Non-Synonymous	D578V	6.9
Molnupiravir	14_2	nsp13	G17797A	Non-Synonymous	V521I	6.06
Molnupiravir	14_2	nsp14	C18839T	Non-Synonymous	A267V	27.54
Molnupiravir	14_2	nsp14	C19151T	Non-Synonymous	A371V	47.55
Molnupiravir	14_2	nsp14	G19058A	Non-Synonymous	C340Y	51.2
Molnupiravir	14_2	nsp14	C18306T	Synonymous	F89F	19.92
Molnupiravir	14_2	nsp14	C18348T	Synonymous	T103T	29.83
Molnupiravir	14_2	nsp15	C20179T	Non-Synonymous	Q187*	10.65
Molnupiravir	14_2	nsp2	G2030A	Non-Synonymous	D409N	79.43
Molnupiravir	14_2	nsp2	T2373C	Non-Synonymous	L523S	9.52
Molnupiravir	14_2	nsp2	C1026T	Non-Synonymous	P74L	22.3
Molnupiravir	14_2	nsp2	C2716T	Synonymous	G637G	30
Molnupiravir	14_2	nsp3	C2721T	Non-Synonymous	A1V	5.74
Molnupiravir	14_2	nsp3	C6539T	Non-Synonymous	H1274Y	39.51
Molnupiravir	14_2	nsp3	T5941G	Non-Synonymous	I1074M	5.29
Molnupiravir	14_2	nsp3	A3374G	Non-Synonymous	N219D	67.69
Molnupiravir	14_2	nsp3	C3624T	Non-Synonymous	P302L	26
Molnupiravir	14_2	nsp3	C7749T	Non-Synonymous	T1677I	29.51
Molnupiravir	14_2	nsp3	C5974T	Synonymous	D1085D	20.83
Molnupiravir	14_2	nsp3	A5659C	Synonymous	V980V	100
Molnupiravir	14_2	nsp6	G11634A	Non-Synonymous	C221Y	29.29
Molnupiravir	14_2	nsp6	G11029A	Synonymous	L19L	14.65
Molnupiravir	14_2	nsp6	G11266A	Synonymous	L98L	29.16
Molnupiravir	14_2	nsp7	G12057A	Non-Synonymous	C72Y	25.97
Molnupiravir	14_2	nsp7	A12075G	Non-Synonymous	N78S	22.31
Molnupiravir	14_2	nsp8	C12357T	Non-Synonymous	T89I	21.01
Molnupiravir	14_2	nsp8	C12540T	Non-Synonymous	A150V	19.59
Molnupiravir	14_2	nsp8	T12094C	Synonymous	A1A	22.67
Molnupiravir	14_2	ORF3a	C26208T	Synonymous	S272S	22.17
Molnupiravir	14_2	ORF6	C27371T	Non-Synonymous	P57L	28.75
Molnupiravir	14_2	ORF7a	C27567A	Non-Synonymous	C58*	6.45
Molnupiravir	14_2	ORF7a	C27600T	Synonymous	D69D	5.13
Molnupiravir	14_2	ORF7b	C27858T	Non-Synonymous	Q35*	7.42
Molnupiravir	14_2	ORF8	C27937T	Non-Synonymous	A15V	11.12
Molnupiravir	14_2	ORF8	G28195A	Non-Synonymous	R101H	15.85
Molnupiravir	14_2	ORF8	C28132T	Non-Synonymous	T80I	15.29
Molnupiravir	14_2	S	C21587T	Non-Synonymous	P9S	19.35
Molnupiravir	14_2	S	G21853A	Synonymous	K97K	44.9
Molnupiravir	14_2	S	C25120T	Synonymous	L1186L	8.7
Molnupiravir	14_2	S	T22288C	Synonymous	L242L	32.8
Molnupiravir	14_2	S	A23203T	Synonymous	T547T	7.14
Molnupiravir	14_2	RdRp	T14744C	Non-Synonymous	V435A	6.45
Molnupiravir	14_2	RdRp	A14960T	Non-Synonymous	N507I	17.65
Molnupiravir	15_0	nsp3	C5339T	Non-Synonymous	P874S	5.39
Molnupiravir	15_0	nsp3	G7829T	Non-Synonymous	V1704F	5.99
Molnupiravir	15_0	nsp16	C21364T	Non-Synonymous	P236S	10.53
Molnupiravir	15_2	E	T26446C	Non-Synonymous	S68P	9.09
Molnupiravir	15_2	M	G26814A	Non-Synonymous	A98T	6.45
Molnupiravir	15_2	M	T26723C	Synonymous	L67L	6.06
Molnupiravir	15_2	N	G28487A	Non-Synonymous	V72I	5.56
Molnupiravir	15_2	N	C29200T	Synonymous	P309P	5.04
Molnupiravir	15_2	nsp16	G20686A	Non-Synonymous	A10T	5.48
Molnupiravir	15_2	nsp3	C4245T	Non-Synonymous	T509I	5.71
Molnupiravir	15_2	nsp3	G4508A	Non-Synonymous	V597M	7.69
Molnupiravir	15_2	nsp3	G6463T	Synonymous	V1248V	5.8
Molnupiravir	15_2	S	C23700T	Non-Synonymous	A713V	6.67
Molnupiravir	15_2	S	G23793A	Non-Synonymous	G744D	14.81
Molnupiravir	15_2	S	C24912T	Non-Synonymous	T1117I	5.13
Molnupiravir	15_5	N	C28432T	Synonymous	F53F	5.26
Molnupiravir	15_5	nsp1	G762A	Non-Synonymous	S166N	5.03
Molnupiravir	15_5	nsp10	C13358T	Non-Synonymous	L112F	10.83
Molnupiravir	15_5	nsp13	C17913T	Synonymous	N559N	11.18
Molnupiravir	15_5	nsp14	C19027T	Non-Synonymous	H330Y	6.52
Molnupiravir	15_5	nsp14	G19296A	Synonymous	L419L	5.11
Molnupiravir	15_5	nsp15	C20178T	Synonymous	V186V	7.6
Molnupiravir	15_5	nsp2	A1119G	Non-Synonymous	Q105R	8.32
Molnupiravir	15_5	nsp3	G4415A	Non-Synonymous	E566K	18.18
Molnupiravir	15_5	nsp3	G5162A	Non-Synonymous	E815K	6.7
Molnupiravir	15_5	nsp3	T8162C	Non-Synonymous	F1815L	12.57
Molnupiravir	15_5	nsp3	G6537A	Non-Synonymous	G1273D	8.1
Molnupiravir	15_5	nsp3	C3902T	Non-Synonymous	P395S	6
Molnupiravir	15_5	nsp3	G4476T	Non-Synonymous	R586L	8.33
Molnupiravir	15_5	nsp3	C6822T	Non-Synonymous	T1368I	6.07
Molnupiravir	15_5	nsp3	T6394C	Synonymous	D1225D	7.69
Molnupiravir	15_5	nsp3	C7063T	Synonymous	Y1448Y	5.26
Molnupiravir	15_5	nsp6	T11362C	Synonymous	T130T	5.17
Molnupiravir	15_5	S	C23940T	Non-Synonymous	P793L	22.28
Molnupiravir	15_5	S	C24117T	Non-Synonymous	A852V	38.42
Molnupiravir	15_5	S	A25011G	Non-Synonymous	E1150G	17.79
Molnupiravir	15_5	S	C25046T	Non-Synonymous	P1162S	9.6
Molnupiravir	15_5	S	C23936T	Non-Synonymous	P792S	29.53
Molnupiravir	15_5	S	T24637C	Synonymous	A1025A	9.87
Molnupiravir	15_5	RdRp	A13580G	Non-Synonymous	K47R	10.34
Molnupiravir	15_5	RdRp	G13604T	Non-Synonymous	R55L	8.82
Molnupiravir	15_5	RdRp	A13628G	Non-Synonymous	D63G	12.5
Molnupiravir	15_7	M	G26558A	Synonymous	E12E	14.81
Molnupiravir	15_7	N	A29433G	Non-Synonymous	K387R	7.71
Molnupiravir	15_7	N	C29498T	Non-Synonymous	Q409*	6.75
Molnupiravir	15_7	N	C28863T	Non-Synonymous	S197L	10.35
Molnupiravir	15_7	N	C29386T	Synonymous	D371D	5.84
Molnupiravir	15_7	nsp1	C534T	Non-Synonymous	A90V	10.31
Molnupiravir	15_7	nsp1	C384T	Non-Synonymous	S40L	5.02
Molnupiravir	15_7	nsp10	C13426T	Synonymous	R134R	8.39
Molnupiravir	15_7	nsp13	C16568T	Non-Synonymous	T111I	8.49
Molnupiravir	15_7	nsp13	A16359G	Synonymous	L41L	6.31
Molnupiravir	15_7	nsp13	G17814A	Synonymous	L526L	6.64
Molnupiravir	15_7	nsp14	G19150A	Non-Synonymous	A371T	23.39
Molnupiravir	15_7	nsp14	G19178A	Non-Synonymous	G380D	5.32
Molnupiravir	15_7	nsp16	C21233T	Non-Synonymous	A192V	37.46
Molnupiravir	15_7	nsp16	C20767T	Non-Synonymous	P37S	7.03
Molnupiravir	15_7	nsp16	A21532G	Non-Synonymous	S292G	7.38
Molnupiravir	15_7	nsp16	G21433A	Non-Synonymous	V259I	14.47
Molnupiravir	15_7	nsp16	G20940A	Synonymous	L94L	15.89
Molnupiravir	15_7	nsp2	C1449T	Non-Synonymous	T215I	5.78
Molnupiravir	15_7	nsp3	G8274A	Non-Synonymous	C1852Y	19.74
Molnupiravir	15_7	nsp3	A3186G	Non-Synonymous	E156G	34.89
Molnupiravir	15_7	nsp3	C7460T	Non-Synonymous	H1581Y	6.27
Molnupiravir	15_7	nsp3	C7043T	Non-Synonymous	P1442S	5.08
Molnupiravir	15_7	nsp3	C8180T	Non-Synonymous	Q1821*	5.01
Molnupiravir	15_7	nsp3	C2736T	Non-Synonymous	T6I	5.82
Molnupiravir	15_7	nsp3	T7630C	Synonymous	C1637C	21.61
Molnupiravir	15_7	nsp3	C7162T	Synonymous	D1481D	21.62
Molnupiravir	15_7	nsp3	C5005T	Synonymous	H762H	5.18
Molnupiravir	15_7	nsp3	T6688C	Synonymous	Y1323Y	5.24
Molnupiravir	15_7	nsp4	G8877A	Non-Synonymous	G108D	8.22
Molnupiravir	15_7	nsp4	G9832A	Non-Synonymous	M426I	5.49
Molnupiravir	15_7	nsp4	C9687T	Non-Synonymous	T378I	5.18
Molnupiravir	15_7	nsp4	G8872A	Synonymous	L106L	8.9
Molnupiravir	15_7	nsp4	G9601A	Synonymous	L349L	27.64
Molnupiravir	15_7	nsp4	T8803C	Synonymous	T83T	6.78
Molnupiravir	15_7	nsp5	T10660C	Synonymous	V202V	9.9
Molnupiravir	15_7	nsp8	T12646C	Synonymous	I185I	5.24
Molnupiravir	15_7	nsp9	G12817A	Synonymous	L44L	5.59
Molnupiravir	15_7	nsp9	C12823T	Synonymous	S46S	7.21
Molnupiravir	15_7	nsp9	C12778T	Synonymous	Y31Y	5.99
Molnupiravir	15_7	S	G24230A	Non-Synonymous	A890T	9.88
Molnupiravir	15_7	S	G23666A	Non-Synonymous	E702K	59.32
Molnupiravir	15_7	S	T23907C	Non-Synonymous	F782S	5.57
Molnupiravir	15_7	S	G21870A	Non-Synonymous	G103D	14.97
Molnupiravir	15_7	S	C24722T	Non-Synonymous	Q1054*	6.05
Molnupiravir	15_7	S	C23991T	Non-Synonymous	S810L	9.36
Molnupiravir	15_7	S	C23260T	Synonymous	G566G	19.18
Molnupiravir	15_7	S	A23770T	Synonymous	V736V	5.88
Molnupiravir	15_7	RdRp	A13588T	Non-Synonymous	K50*	7.41
Molnupiravir	15_7	RdRp	G14653A	Non-Synonymous	V405I	5.98
Molnupiravir	15_7	RdRp	C14657T	Non-Synonymous	A406V	5.98
Molnupiravir	15_7	RdRp	A14939G	Non-Synonymous	K500R	36.19
Molnupiravir	15_7	RdRp	C15480T	Synonymous	T680T	12.5
Molnupiravir	15_7	RdRp	A16128G	Synonymous	T896T	17.23
Drug naive	17_0	nsp13	A16932T	Synonymous	V232V	9.52
Drug naive	17_0	nsp15	T20529A	Synonymous	V303V	7.96
Drug naive	17_0	nsp3	T6074A	Non-Synonymous	F1119I	7.63
Drug naive	17_0	nsp3	T8166A	Non-Synonymous	I1816N	7.76
Drug naive	17_0	nsp3	T7904A	Non-Synonymous	S1729T	5.97
Drug naive	17_0	nsp3	T8523A	Non-Synonymous	V1935D	5.21
Drug naive	17_0	nsp8	C12132T	Non-Synonymous	A14V	5.98
Drug naive	17_0	RdRp	T14537A	Non-Synonymous	L366H	5.11
Drug naive	18_0	ORF10	C29670T	Non-Synonymous	T38I	5
Drug naive	18_2	N	A28467G	Non-Synonymous	K65R	21.91
Drug naive	18_2	nsp10	C13335T	Non-Synonymous	A104V	23.87
Drug naive	18_5	N	A28467G	Non-Synonymous	K65R	8.25
Drug naive	18_5	N	C28453T	Synonymous	G60G	90.4
Drug naive	18_5	nsp1	T447G	Non-Synonymous	L61W	5.88
Drug naive	18_5	nsp1	T469A	Non-Synonymous	Y68*	6.06
Drug naive	18_5	nsp13	G16696A	Non-Synonymous	V154I	5.04
Drug naive	18_5	nsp15	C19983T	Synonymous	V121V	6.41
Drug naive	18_5	nsp3	T6932A	Non-Synonymous	F1405I	5.5
Drug naive	18_5	S	C23277T	Non-Synonymous	T572I	80.03
Drug naive	18_5	S	T24892C	Synonymous	Y1110Y	26.41
Drug naive	19_5	nsp13	T17070A	Synonymous	S278S	5.2
Drug naive	19_5	nsp13	T16548A	Synonymous	T104T	5.74
Drug naive	19_5	nsp14	T19427A	Non-Synonymous	I463K	6.04
Drug naive	19_5	nsp15	G20111A	Non-Synonymous	G164E	6.18
Drug naive	19_5	nsp16	T20934A	Synonymous	G92G	5.82
Drug naive	19_5	nsp3	T6074A	Non-Synonymous	F1119I	5.04
Drug naive	19_5	nsp3	G4953A	Non-Synonymous	R745K	6.6
Drug naive	19_5	nsp5	T10234A	Synonymous	R60R	5.14
Drug naive	19_5	RdRp	T14537A	Non-Synonymous	L366H	5.28
Paxlovid	2_5	nsp3	C4419T	Non-Synonymous	T567I	9.52
Paxlovid	2_7	nsp3	A3941G	Non-Synonymous	K408E	6.25
Paxlovid	2_7	nsp3	A4466T	Non-Synonymous	T583S	9.52
Paxlovid	2_7	S	G23463A	Non-Synonymous	R634H	5.2
Paxlovid	2_7	RdRp	C13673T	Non-Synonymous	S78F	7.41
Drug naive	20_0	nsp1	C556T	Synonymous	Y97Y	13.66
Drug naive	20_2	nsp13	T16249A	Non-Synonymous	C5S	5.43
Drug naive	20_2	nsp13	A17846G	Non-Synonymous	Q537R	5.06
Drug naive	20_2	nsp13	T16406A	Non-Synonymous	V57D	5.05
Drug naive	20_2	nsp13	T17070A	Synonymous	S278S	7.89
Drug naive	20_2	nsp13	T16548A	Synonymous	T104T	6.67
Drug naive	20_2	nsp14	T19427A	Non-Synonymous	I463K	9.73
Drug naive	20_2	nsp15	G20111A	Non-Synonymous	G164E	5.63
Drug naive	20_2	nsp15	T20529A	Synonymous	V303V	5.05
Drug naive	20_2	nsp3	G5529A	Non-Synonymous	C937Y	5.33
Drug naive	20_2	nsp3	T8523A	Non-Synonymous	V1935D	5.69
Drug naive	20_2	nsp4	G9398T	Non-Synonymous	A282S	9.52
Drug naive	20_2	nsp6	T11145A	Non-Synonymous	M58K	5.4
Drug naive	20_2	nsp6	T11709A	Non-Synonymous	V246D	6.38
Drug naive	20_2	nsp9	T12902C	Non-Synonymous	C73R	6.41
Drug naive	20_7	E	G26467C	Non-Synonymous	V75L	5.19
Drug naive	20_7	nsp5	C10809T	Non-Synonymous	P252L	10.66
Drug naive	20_7	nsp6	C11750T	Non-Synonymous	L260F	21.86
Drug naive	20_7	nsp7	C11886T	Non-Synonymous	S15L	12.59
Drug naive	21_0	M	C27154A	Non-Synonymous	S211Y	5.42
Drug naive	21_0	N	A28777G	Synonymous	P168P	81.41
Drug naive	21_0	nsp13	G17552A	Non-Synonymous	G439E	5.53
Drug naive	21_0	nsp14	C19042A	Non-Synonymous	P335T	8.33
Drug naive	21_0	nsp3	C5672A	Non-Synonymous	P985T	8.89
Drug naive	21_0	nsp3	G3838A	Synonymous	L373L	5.41
Drug naive	21_0	S	G24941A	Non-Synonymous	D1127N	5.41
Drug naive	21_0	S	T23620G	Non-Synonymous	S686R	15.45
Drug naive	21_0	S	C24876A	Non-Synonymous	T1105K	5.37
Drug naive	21_0	S	T23617G	Synonymous	R685R	10.65
Drug naive	21_0	RdRp	C15485A	Non-Synonymous	S682*	9.87
Drug naive	21_7	nsp2	C829T	Synonymous	N8N	11.04
Drug naive	21_7	nsp7	C12043T	Synonymous	D67D	14.65
Paxlovid	3_2	N	T29264C	Synonymous	L331L	10.32
Paxlovid	3_2	nsp1	G425C	Non-Synonymous	V54L	5.87
Paxlovid	3_2	nsp1	T444G	Non-Synonymous	V60G	6.18
Paxlovid	3_2	nsp13	C17992T	Non-Synonymous	Q586*	5.77
Paxlovid	3_2	nsp13	G17418A	Synonymous	K394K	8.16
Paxlovid	3_2	nsp14	C18620T	Non-Synonymous	S194F	6.45
Paxlovid	3_2	nsp14	G19396T	Non-Synonymous	E453*	6
Paxlovid	3_2	nsp2	T1867C	Synonymous	Y354Y	7.79
Paxlovid	3_2	nsp3	G7873T	Non-Synonymous	L1718F	9.56
Paxlovid	3_2	nsp3	C2997T	Non-Synonymous	S93F	6.9
Paxlovid	3_2	nsp5	T10504C	Synonymous	F150F	15.07
Paxlovid	3_2	nsp6	T11654C	Non-Synonymous	F228L	5.19
Paxlovid	3_2	S	C22329T	Non-Synonymous	S256L	7.15
Paxlovid	3_2	RdRp	T14496G	Synonymous	G352G	7.34
Paxlovid	3_2	RdRp	C15197T	Non-Synonymous	T586I	5.62
Paxlovid	3_5	M	A26926G	Non-Synonymous	E135G	12.9
Paxlovid	3_7	nsp3	C4613T	Non-Synonymous	L632F	6.45
Paxlovid	3_7	S	A23847T	Non-Synonymous	Q762L	5.13
Paxlovid	4_2	nsp3	T3930G	Non-Synonymous	V404G	6.06
Paxlovid	4_2	nsp3	A4411C	Synonymous	A564A	5.88
Paxlovid	4_2	nsp3	C6286A	Synonymous	T1189T	12.12
Paxlovid	4_5	N	G29277T	Non-Synonymous	G335V	22.12
Paxlovid	4_5	N	G28429C	Non-Synonymous	W52C	65.82
Paxlovid	4_5	nsp10	T13078C	Synonymous	A18A	50.96
Paxlovid	4_5	nsp13	C17933T	Non-Synonymous	T566I	31.71
Paxlovid	4_5	nsp14	C18118T	Non-Synonymous	L27F	9.76
Paxlovid	4_5	nsp14	T19418C	Non-Synonymous	V460A	5.88
Paxlovid	4_5	nsp16	C20831T	Non-Synonymous	T58I	12.37
Paxlovid	4_5	nsp3	G4682A	Non-Synonymous	A655T	12.02
Paxlovid	4_5	nsp3	C6813T	Non-Synonymous	T1365I	8.15
Paxlovid	4_5	nsp4	C8878A	Synonymous	G108G	9.76
Paxlovid	4_5	ORF6	A27234G	Non-Synonymous	I11M	12.5
Paxlovid	4_5	S	A22390C	Synonymous	L276L	13.4
Paxlovid	4_5	S	C22591T	Synonymous	N343N	7.84
Paxlovid	4_5	RdRp	C14818T	Synonymous	L460L	10.74
Paxlovid	4_5	RdRp	T15437A	Non-Synonymous	M666K	6.67
Paxlovid	4_5	RdRp	A15987G	Synonymous	K849K	18.16
Paxlovid	4_7	N	G28329T	Non-Synonymous	G19V	15.96
Paxlovid	4_7	nsp13	G17257T	Non-Synonymous	E341*	16.5
Paxlovid	4_7	nsp13	A16561G	Non-Synonymous	I109V	24.12
Paxlovid	4_7	nsp3	G7100T	Non-Synonymous	A1461S	5.19
Paxlovid	4_7	nsp3	A7255G	Synonymous	A1512A	6.67
Paxlovid	4_7	nsp3	T4744G	Synonymous	S675S	44.75
Paxlovid	4_7	nsp5	C10301T	Non-Synonymous	Q83*	44.59
Paxlovid	4_7	ORF6	T27233A	Non-Synonymous	I11K	5.36
Paxlovid	5_0	M	C26681T	Synonymous	F53F	22.43
Paxlovid	5_2	E	G26467C	Non-Synonymous	V75L	6.25
Paxlovid	5_2	nsp14	C18138A	Non-Synonymous	F33L	5.77
Paxlovid	5_2	nsp15	G19889T	Non-Synonymous	R90I	5.93
Paxlovid	5_2	nsp3	G3901T	Non-Synonymous	K394N	8.33
Paxlovid	5_2	nsp3	C6982T	Synonymous	C1421C	6.56
Paxlovid	5_2	S	G21565A	Non-Synonymous	M1I	6.63
Paxlovid	5_2	RdRp	C13577A	Non-Synonymous	A46D	9.52
Paxlovid	5_2	RdRp	A15409G	Non-Synonymous	N657D	8.89
Paxlovid	5_5	nsp14	G18679C	Non-Synonymous	A214P	11.93
Paxlovid	5_5	nsp14	A18259T	Non-Synonymous	I74F	5.71
Paxlovid	5_5	nsp14	A18135T	Non-Synonymous	K32N	5.26
Paxlovid	5_5	nsp16	G20774A	Non-Synonymous	G39D	6.21
Paxlovid	5_5	ORF6	C27294T	Synonymous	Y31Y	13.9
Paxlovid	5_5	ORF8	C28087T	Non-Synonymous	A65V	8.28
Paxlovid	5_5	ORF8	C28107T	Non-Synonymous	Q72*	10.38
Paxlovid	5_5	ORF8	T27935C	Synonymous	A14A	9.36
Paxlovid	5_5	S	T22648A	Synonymous	V362V	7.69
Paxlovid	5_5	RdRp	G15112T	Non-Synonymous	A558S	10.16
Paxlovid	5_7	E	T26384A	Non-Synonymous	V47D	6.06
Paxlovid	5_7	RdRp	A13535T	Non-Synonymous	Y32F	7.41
Paxlovid	5_7	RdRp	C13577A	Non-Synonymous	A46D	7.27
Paxlovid	5_7	RdRp	A13660T	Non-Synonymous	R74*	6.25
Paxlovid	5_7	RdRp	T13727A	Non-Synonymous	V96D	9.3
Paxlovid	5_7	RdRp	A13747T	Non-Synonymous	K103*	9.3
Paxlovid	5_7	RdRp	T15504C	Synonymous	A688A	6.9
Paxlovid	6_2	M	G26529A	Non-Synonymous	D3N	21.49
Paxlovid	6_2	M	C26801T	Synonymous	L93L	12.57
Paxlovid	6_2	N	A28330G	Synonymous	G19G	40.56
Paxlovid	6_2	nsp1	T627A	Non-Synonymous	V121D	5.26
Paxlovid	6_2	nsp1	T628C	Synonymous	V121V	5.26
Paxlovid	6_2	nsp14	T18429C	Synonymous	N130N	9.2
Paxlovid	6_2	nsp2	C1627T	Synonymous	L274L	38.44
Paxlovid	6_2	nsp8	G12160A	Synonymous	E23E	39.45
Paxlovid	6_2	nsp8	G12310A	Synonymous	Q73Q	20.9
Paxlovid	6_5	M	G26529A	Non-Synonymous	D3N	10.99
Paxlovid	6_5	N	A28330G	Synonymous	G19G	22.53
Paxlovid	6_5	nsp2	C1627T	Synonymous	L274L	22.51
Paxlovid	6_5	nsp3	C3961T	Synonymous	I414I	9.63
Paxlovid	6_5	nsp8	G12160A	Synonymous	E23E	28.65
Paxlovid	6_5	nsp8	G12310A	Synonymous	Q73Q	14.73
Paxlovid	6_5	ORF10	C29614T	Synonymous	C19C	11.11
Paxlovid	6_7	M	G26529A	Non-Synonymous	D3N	40.71
Paxlovid	6_7	N	A28330G	Synonymous	G19G	56.23
Paxlovid	6_7	nsp1	C367A	Synonymous	S34S	8.33
Paxlovid	6_7	nsp14	T18429C	Synonymous	N130N	18.05
Paxlovid	6_7	nsp16	C21306T	Synonymous	R216R	6.39
Paxlovid	6_7	nsp2	C1627T	Synonymous	L274L	56.07
Paxlovid	6_7	nsp8	G12160A	Synonymous	E23E	57.77
Paxlovid	6_7	nsp8	G12310A	Synonymous	Q73Q	44.21
Paxlovid	6_7	S	C22986T	Non-Synonymous	A475V	5
Paxlovid	6_7	S	C22088T	Non-Synonymous	L176F	25.79
Paxlovid	7_0	nsp1	A328T	Non-Synonymous	L21F	7.14
Paxlovid	7_0	nsp3	G3047A	Non-Synonymous	V110N	16.58
Paxlovid	7_0	S	A22786C	Non-Synonymous	R408S	12.9
Paxlovid	7_0	S	T23620C	Synonymous	S686S	5.48
Paxlovid	7_0	S	C24964T	Synonymous	N1134N	5.2
Paxlovid	7_5	N	T29129C	Non-Synonymous	F286L	15.93
Paxlovid	7_5	nsp14	T19315C	Non-Synonymous	F426L	5.88
Paxlovid	7_5	nsp14	T19467C	Synonymous	R476R	6.06
Paxlovid	7_5	nsp3	C5724T	Non-Synonymous	T1002I	21.81
Paxlovid	7_5	nsp4	T8875A	Synonymous	P107P	5.56
Paxlovid	7_5	nsp6	C11653T	Synonymous	L227L	10.81
Paxlovid	7_5	ORF3a	C25549T	Non-Synonymous	L53F	22.44
Paxlovid	7_5	S	T22602C	Non-Synonymous	F347S	13.33
Paxlovid	7_5	S	G22541C	Non-Synonymous	V327L	7.69
Paxlovid	7_5	S	A22980G	Non-Synonymous	Y473C	8.33
Paxlovid	7_5	RdRp	T13565G	Non-Synonymous	V42G	12.5
Paxlovid	7_5	RdRp	T13573G	Non-Synonymous	F45V	6.67
Molnupiravir	8_0	nsp3	A3469C	Synonymous	G250G	19.75
Molnupiravir	8_5	nsp13	G17081T	Non-Synonymous	G282V	36.84
Molnupiravir	8_5	nsp14	C19367T	Non-Synonymous	P443L	11.11
Molnupiravir	8_5	nsp14	G18197C	Non-Synonymous	R53T	8.33
Molnupiravir	8_5	nsp2	C971T	Non-Synonymous	H56Y	28.59
Molnupiravir	8_5	nsp2	C1221T	Non-Synonymous	T139I	55.1
Molnupiravir	8_5	nsp3	C4893T	Non-Synonymous	T725I	99.84
Molnupiravir	8_5	nsp4	C9661T	Synonymous	F369F	100
Molnupiravir	8_5	ORF8	G28198T	Non-Synonymous	C102F	33.93
Molnupiravir	8_5	S	T22385C	Non-Synonymous	F275L	100
Molnupiravir	8_5	RdRp	T14417A	Non-Synonymous	F326Y	6.67
Molnupiravir	9_2	M	C26770A	Non-Synonymous	A83E	5.21
Molnupiravir	9_2	nsp3	T4522A	Synonymous	G601G	6.78
Molnupiravir	9_2	S	G22763A	Non-Synonymous	V401I	5.8
Molnupiravir	9_2	S	A22753G	Synonymous	A397A	5.71
Molnupiravir	9_5	E	A26401G	Non-Synonymous	K53E	8.7
Molnupiravir	9_5	E	A26441T	Non-Synonymous	N66I	6.76
Molnupiravir	9_5	E	T26346G	Synonymous	L34L	6.9
Molnupiravir	9_5	M	T26689C	Non-Synonymous	L56P	6.78
Molnupiravir	9_5	M	G26784A	Non-Synonymous	V88I	7.84
Molnupiravir	9_5	nsp1	C392T	Non-Synonymous	R43C	7.51
Molnupiravir	9_5	nsp1	C355T	Synonymous	G30G	7.14
Molnupiravir	9_5	nsp14	C18115T	Non-Synonymous	H26Y	5.31
Molnupiravir	9_5	nsp14	G18157A	Non-Synonymous	V40I	5.24
Molnupiravir	9_5	nsp3	A3938G	Non-Synonymous	R407G	6.9
Molnupiravir	9_5	nsp3	C6285T	Non-Synonymous	T1189I	7.14
Molnupiravir	9_5	nsp3	C3987T	Non-Synonymous	T423I	23.08
Molnupiravir	9_5	nsp3	T3952C	Synonymous	D411D	5.56
Molnupiravir	9_5	nsp3	A6280G	Synonymous	P1187P	7.14
Molnupiravir	9_5	nsp4	C9056T	Non-Synonymous	P168S	6.28
Molnupiravir	9_5	nsp4	C9940T	Synonymous	S462S	5.02
Molnupiravir	9_5	nsp5	C10319T	Non-Synonymous	L89F	5.09
Molnupiravir	9_5	S	G22734T	Non-Synonymous	C391F	6.35
Molnupiravir	9_5	RdRp	G13723A	Non-Synonymous	A95T	8.11
Molnupiravir	9_5	RdRp	T15366C	Synonymous	H642H	8.51
Molnupiravir	9_5	RdRp	C15396T	Synonymous	F652F	6.06
Molnupiravir	9_7	N	T28726C	Synonymous	P151P	9.51
Molnupiravir	9_7	N	C28333T	Synonymous	P20P	7.31
Molnupiravir	9_7	nsp13	C17239T	Non-Synonymous	P335S	9.21
Molnupiravir	9_7	nsp13	T16678A	Non-Synonymous	S148T	6.9
Molnupiravir	9_7	nsp14	C19156T	Non-Synonymous	H373Y	8.05
Molnupiravir	9_7	nsp15	C19763T	Non-Synonymous	T48I	12.95
Molnupiravir	9_7	nsp15	G20491A	Non-Synonymous	V291M	17.44
Molnupiravir	9_7	nsp15	G19825T	Non-Synonymous	V69L	5.71
Molnupiravir	9_7	nsp16	C21431A	Non-Synonymous	A258D	18.18
Molnupiravir	9_7	nsp16	T21503C	Non-Synonymous	I282T	6.45
Molnupiravir	9_7	nsp2	A2474T	Non-Synonymous	K557*	12.5
Molnupiravir	9_7	nsp3	A7079T	Non-Synonymous	N1454Y	5.32
Molnupiravir	9_7	nsp3	T6827A	Non-Synonymous	S1370T	19.74
Molnupiravir	9_7	nsp3	C8139T	Non-Synonymous	S1807F	15.38
Molnupiravir	9_7	nsp4	C9474T	Non-Synonymous	A307V	8.7
Molnupiravir	9_7	nsp4	A9852T	Non-Synonymous	D433V	6.9
Molnupiravir	9_7	nsp4	G8709A	Non-Synonymous	G52D	10.81
Molnupiravir	9_7	nsp4	A9394G	Non-Synonymous	I280M	5.71
Molnupiravir	9_7	nsp4	C9051T	Non-Synonymous	P166L	12.14
Molnupiravir	9_7	nsp4	C9551T	Non-Synonymous	P333S	6.33
Molnupiravir	9_7	nsp5	C10373T	Non-Synonymous	Q107*	8.08
Molnupiravir	9_7	nsp6	G11521T	Non-Synonymous	M183I	5.62
Molnupiravir	9_7	nsp6	C11487T	Non-Synonymous	T172I	5.62
Molnupiravir	9_7	nsp6	C11511T	Non-Synonymous	T180I	5.99
Molnupiravir	9_7	nsp6	C11704T	Synonymous	Y244Y	8.16
Molnupiravir	9_7	nsp8	C12165T	Non-Synonymous	A25V	6.59
Molnupiravir	9_7	ORF3a	C25688T	Non-Synonymous	A99V	8.97
Molnupiravir	9_7	ORF3a	C25521G	Non-Synonymous	F43L	6.25
Molnupiravir	9_7	ORF3a	G25523T	Non-Synonymous	G44V	29.41
Molnupiravir	9_7	ORF8	T28110C	Non-Synonymous	Y73H	10.22
Molnupiravir	9_7	S	A21957G	Non-Synonymous	E132G	5.13
Molnupiravir	9_7	S	C21575A	Non-Synonymous	L5I	5.19
Molnupiravir	9_7	S	C25132T	Synonymous	A1190A	15.31
Molnupiravir	9_7	RdRp	G14131C	Non-Synonymous	V231L	11.76
Molnupiravir	9_7	RdRp	A14271T	Non-Synonymous	E277D	8.33
Molnupiravir	9_7	RdRp	G15995T	Non-Synonymous	G852V	6.41
